# Supplementary material for: Temporal changes in the most effective pollinator of a bromeliad pollinated by bees and hummingbirds
Source: PeerJ. 2020 Mar 25;8:e8836. doi: 10.7717/peerj.8836 (PMC7102499; doi:10.7717/peerj.8836)
Supplement: Supplemental Information 4 [file peerj-08-8836-s004.txt]

periods	individuals	flowers	vol	conc	mgml	mg
T1	51	1	30	32	0.362	10.86
T1	60	1	41.5	15	0.1589	6.59435
T1	101	1	20.5	32	0.362	7.421
T1	102	1	20	27	0.2978	5.956
T1	103	1	21	28	0.3129	6.5709
T1	104	1	30	29	0.3231	9.693
T1	106	1	40.1	18.5	0.2045	8.20045
T1	107	1	75	27	0.2978	22.335
T1	110	1	41	28	0.3129	12.8289
T1	116	1	77	29.7	0.3381	26.0337
T2	51	2	75	18.7	0.2045	15.3375
T2	60	2	40	30	0.3381	13.524
T2	101	2	26	30	0.3381	8.7906
T2	102	2	38	27	0.2978	11.3164
T2	103	2	45	29	0.3231	14.5395
T2	104	2	50.5	25.8	0.2881	14.54905
T2	106	2	30	30	0.3381	10.143
T2	107	2	76.36	26.3	0.2978	22.740008
T2	110	2	54.5	39	0.4566	24.8847
T2	116	2	31	29	0.3231	10.0161
T3	51	3	50.05	20.7	0.2248	11.25124
T3	60	3	40.5	26.5	0.2978	12.0609
T3	101	3	11	26	0.2881	3.1691
T3	102	3	92	26	0.2881	26.5052
T3	103	3	68.5	27	0.2978	20.3993
T3	104	3	31.5	25.5	0.2881	9.07515
T3	106	3	25.5	18.2	0.1898	4.8399
T3	107	3	59.61	25.5	0.2881	17.173641
T3	110	3	44	28	0.3129	13.7676
T3	116	3	59.5	20.3	0.2248	13.3756
T4	51	4	75.5	21.4	0.2248	16.9724
T4	60	4	27.5	25	0.2731	7.51025
T4	101	4	53	27	0.2978	15.7834
T4	106	4	50	27	0.2978	14.89
T4	107	4	51	24	0.2638	13.4538
T4	116	4	20.5	5	0.0509	1.04345
