# Supplementary material for: Temporal changes in the most effective pollinator of a bromeliad pollinated by bees and hummingbirds
Source: PeerJ. 2020 Mar 25;8:e8836. doi: 10.7717/peerj.8836 (PMC7102499; doi:10.7717/peerj.8836)
Supplement: Supplemental Information 5 — R = no removal, sampled one time at 11:00 h; R1 = one removal, sampled two times at 10:00 h and 11:30 h; R2 = two removals, sampled three times at 8:30 h, 10:00 h and 11:30 h; and R3 = three removals, sampled four times at 7:00 h, 8:30 h, 10:00 h and 11:30 h. [file peerj-08-8836-s005.txt]

treatments	individuals	flowers	mg
R	51	4	16.9724
R	60	4	7.51025
R	101	4	15.7834
R	106	4	14.89
R	107	4	13.4538
R	116	4	1.04345
R1	51	3	22.82224
R1	60	3	18.64502
R1	101	3	6.6263
R1	106	3	10.882
R1	107	3	17.550441
R1	116	3	18.70835
R2	51	2	21.0788
R2	60	2	20.5007
R2	101	2	19.1104
R2	106	2	24.75375
R2	107	2	30.825816
R2	116	2	34.4281
R3	51	1	23.9647
R3	60	1	28.09635
R3	101	1	18.3321
R3	106	1	26.84975
R3	107	1	28.1976
R3	116	1	51.9854
