# Supplementary material for: Temporal changes in the most effective pollinator of a bromeliad pollinated by bees and hummingbirds
Source: PeerJ. 2020 Mar 25;8:e8836. doi: 10.7717/peerj.8836 (PMC7102499; doi:10.7717/peerj.8836)
Supplement: Supplemental Information 6 [file peerj-08-8836-s006.txt]

year	individuals	group	n_seeds	success
2018	114	LB	2	0.56
2017	100	LB	2	0.9
2017	100	LB	2	0.9
2017	117	LB	2	0.9
2017	135	LB	2	0.9
2017	141	LB	2	0.9
2017	174	LB	2	0.9
2017	181	LB	2	0.9
2017	193	LB	2	0.9
2017	193	LB	2	0.9
2018	25	HB	2	1.16
2017	168	LB	3	1.35
2018	115	LB	6	1.68
2017	106	LB	4	1.8
2017	138	LB	4	1.8
2017	141	LB	5	2.25
2017	130	LB	6	2.7
2018	24	LB	12	3.36
2017	135	LB	9	4.05
2017	193	LB	9	4.05
2018	62	LB	15	4.2
2017	150	LB	10	4.5
2017	168	LB	10	4.5
2017	180	LB	10	4.5
2017	100	LB	11	4.95
2018	62	LB	18	5.04
2017	123	LB	12	5.4
2017	130	LB	12	5.4
2017	151	LB	13	5.85
2018	1	LB	22	6.16
2018	60	HB	11	6.38
2016	8	HB	7	6.44
2018	114	LB	24	6.72
2017	135	LB	15	6.75
2017	193	LB	15	6.75
2016	64	HB	8	7.36
2016	73	HB	8	7.36
2018	24	LB	27	7.56
2017	168	LB	17	7.65
2017	135	LB	18	8.1
2017	151	LB	18	8.1
2018	114	LB	32	8.96
2017	168	LB	20	9
2016	64	HB	10	9.2
2017	133	LB	22	9.9
2016	52	HB	11	10.12
2016	70	HB	11	10.12
2016	52	HB	12	11.04
2017	180	LB	25	11.25
2016	70	HB	13	11.96
2018	24	LB	43	12.04
2018	86	HB	21	12.18
2018	24A	LB	48	13.44
2017	135	LB	30	13.5
2017	185	LB	32	14.4
2018	3	LB	52	14.56
2017	181	LB	34	15.3
2017	185	LB	34	15.3
2017	133	LB	39	17.55
2018	33	HB	31	17.98
2016	64	HB	20	18.4
2018	86	HB	32	18.56
2018	62	LB	70	19.6
2017	130	LB	44	19.8
2017	171	HB	35	21
2018	3	LB	76	21.28
2017	193	LB	48	21.6
2017	185	LB	50	22.5
2017	135	LB	52	23.4
2017	133	LB	53	23.85
2017	138	LB	53	23.85
2016	34	HB	27	24.84
2017	171	HB	42	25.2
2017	123	LB	57	25.65
2017	130	LB	58	26.1
2018	86	HB	47	27.26
2018	60	HB	51	29.58
2017	130	LB	66	29.7
2018	117	HB	54	31.32
2018	24	LB	112	31.36
2017	117	LB	70	31.5
2016	34	HB	35	32.2
2016	34	HB	36	33.12
2018	86	HB	58	33.64
2017	128	LB	75	33.75
2017	123	LB	80	36
2017	193	LB	81	36.45
2018	25	HB	65	37.7
2018	3	LB	142	39.76
2018	86	HB	71	41.18
2018	117	HB	71	41.18
2016	64	HB	46	42.32
2017	159	HB	71	42.6
2018	44A	HB	77	44.66
2018	25	HB	80	46.4
2017	152	HB	79	47.4
2018	24	LB	171	47.88
2017	138	LB	107	48.15
2018	25	HB	87	50.46
2018	60	HB	101	58.58
2017	159	HB	98	58.8
2016	34	HB	66	60.72
2018	60	HB	105	60.9
2018	117	HB	106	61.48
2018	86	HB	107	62.06
2016	64	HB	68	62.56
2017	152	HB	106	63.6
2017	126	HB	108	64.8
2016	64	HB	72	66.24
2016	34	HB	73	67.16
2018	50	HB	116	67.28
2016	35	HB	76	69.92
2017	171	HB	117	70.2
2018	25	HB	122	70.76
2018	44A	HB	122	70.76
2016	34	HB	80	73.6
2016	69	HB	81	74.52
2018	33	HB	130	75.4
2017	185	LB	170	76.5
2018	50	HB	134	77.72
2016	66	LB	79	79
2016	52	HB	87	80.04
2016	64	HB	87	80.04
2018	86	HB	144	83.52
2016	34	HB	92	84.64
2018	50	HB	147	85.26
2016	35	HB	94	86.48
2016	64	HB	105	96.6
2017	126	HB	163	97.8
2018	33	HB	177	102.66
2016	52	HB	116	106.72
2018	50	HB	184	106.72
2017	171	HB	184	110.4
2016	35	HB	121	111.32
2017	126	HB	188	112.8
2017	126	HB	191	114.6
2016	34	HB	125	115
2016	34	HB	130	119.6
2018	50	HB	211	122.38
2018	33	HB	223	129.34
2016	64	HB	141	129.72
2016	34	HB	142	130.64
2018	105	HB	232	134.56
2018	50	HB	232	134.56
2018	86	HB	235	136.3
2018	50	HB	237	137.46
2018	44A	HB	245	142.1
2016	64	HB	162	149.04
2016	63	HB	165	151.8
2018	33	HB	264	153.12
2018	33	HB	264	153.12
2018	50	HB	266	154.28
2016	69	HB	221	203.32
2016	69	HB	240	220.8
2016	34	HB	NA	NA
