# Supplementary material for: Temporal changes in the most effective pollinator of a bromeliad pollinated by bees and hummingbirds
Source: PeerJ. 2020 Mar 25;8:e8836. doi: 10.7717/peerj.8836 (PMC7102499; doi:10.7717/peerj.8836)
Supplement: Supplemental Information 7 [file peerj-08-8836-s007.txt]

year	group	freq
2015	HB	35
2015	LB	61
2015	SB	4
2016	HB	36
2016	LB	14
2016	SB	51
2017	HB	9
2017	LB	87
2017	SB	4
2018	HB	65
2018	LB	5
2018	SB	29
