# Supplementary material for: Temporal changes in the most effective pollinator of a bromeliad pollinated by bees and hummingbirds
Source: PeerJ. 2020 Mar 25;8:e8836. doi: 10.7717/peerj.8836 (PMC7102499; doi:10.7717/peerj.8836)
Supplement: Supplemental Information 8 [file peerj-08-8836-s008.txt]

year	individuals	treatments	n_seeds	success
2017	113	natural_conditions	15	8.25
2018	102	natural_conditions	11	9.24
2018	26	natural_conditions	14	11.76
2018	102	natural_conditions	14	11.76
2017	107	natural_conditions	22	12.1
2017	113	natural_conditions	22	12.1
2016	81	natural_conditions	20	18.4
2018	77	natural_conditions	22	18.48
2017	107	natural_conditions	35	19.25
2017	147	natural_conditions	42	23.1
2017	145	natural_conditions	44	24.2
2018	102	natural_conditions	31	26.04
2018	76	natural_conditions	32	26.88
2018	26	natural_conditions	33	27.72
2018	26	natural_conditions	35	29.4
2016	40	natural_conditions	36	33.12
2016	61	natural_conditions	36	33.12
2016	22	natural_conditions	38	34.96
2018	26	natural_conditions	42	35.28
2017	186	natural_conditions	66	36.3
2017	189	natural_conditions	74	40.7
2018	12	natural_conditions	53	44.52
2018	26	natural_conditions	55	46.2
2016	22	natural_conditions	52	47.84
2017	134	natural_conditions	87	47.85
2018	82	natural_conditions	64	53.76
2018	26	natural_conditions	65	54.6
2018	13	natural_conditions	67	56.28
2016	36	natural_conditions	62	57.04
2018	76	natural_conditions	72	60.48
2018	82	natural_conditions	74	62.16
2016	39	natural_conditions	70	64.4
2018	12	natural_conditions	77	64.68
2018	26	natural_conditions	77	64.68
2016	14	natural_conditions	71	65.32
2018	13	natural_conditions	81	68.04
2018	77	natural_conditions	82	68.88
2016	44	natural_conditions	79	72.68
2016	43	natural_conditions	80	73.6
2018	12	natural_conditions	89	74.76
2018	26	natural_conditions	89	74.76
2016	22	natural_conditions	85	78.2
2018	76	natural_conditions	97	81.48
2016	48	natural_conditions	90	82.8
2018	76	natural_conditions	99	83.16
2018	102	natural_conditions	99	83.16
2018	102	natural_conditions	100	84
2018	77	natural_conditions	101	84.84
2016	74	natural_conditions	94	86.48
2018	76	natural_conditions	105	88.2
2018	12	natural_conditions	107	89.88
2018	102	natural_conditions	112	94.08
2016	43	natural_conditions	107	98.44
2018	102	natural_conditions	118	99.12
2016	40	natural_conditions	109	100.28
2018	26	natural_conditions	126	105.84
2018	26	natural_conditions	128	107.52
2016	14	natural_conditions	118	108.56
2016	48	natural_conditions	119	109.48
2016	20	natural_conditions	121	111.32
2016	36	natural_conditions	122	112.24
2016	13	natural_conditions	128	117.76
2017	129	natural_conditions	216	118.8
2017	145	natural_conditions	221	121.55
2016	74	natural_conditions	133	122.36
2016	44	natural_conditions	138	126.96
2018	12	natural_conditions	152	127.68
2018	26	natural_conditions	152	127.68
2018	26	natural_conditions	152	127.68
2016	74	natural_conditions	139	127.88
2016	13	natural_conditions	143	131.56
2016	65	natural_conditions	148	136.16
2016	49	natural_conditions	150	138
2018	77	natural_conditions	167	140.28
2018	12	natural_conditions	167	140.28
2016	48	natural_conditions	156	143.52
2018	77	natural_conditions	174	146.16
2018	26	natural_conditions	174	146.16
2016	30	natural_conditions	161	148.12
2016	49	natural_conditions	162	149.04
2016	71	natural_conditions	162	149.04
2016	38	natural_conditions	163	149.96
2016	48	natural_conditions	165	151.8
2018	102	natural_conditions	182	152.88
2018	77	natural_conditions	186	156.24
2016	1	natural_conditions	173	159.16
2016	36	natural_conditions	173	159.16
2016	65	natural_conditions	181	166.52
2016	49	natural_conditions	182	167.44
2018	77	natural_conditions	202	169.68
2018	26	natural_conditions	207	173.88
2018	102	natural_conditions	211	177.24
2016	54	natural_conditions	194	178.48
2018	102	natural_conditions	214	179.76
2018	77	natural_conditions	215	180.6
2016	38	natural_conditions	205	188.6
2018	26	natural_conditions	225	189
2018	12	natural_conditions	226	189.84
2016	65	natural_conditions	209	192.28
2016	74	natural_conditions	210	193.2
2016	36	natural_conditions	211	194.12
2016	47	natural_conditions	216	198.72
2018	102	natural_conditions	251	210.84
2016	49	natural_conditions	230	211.6
2018	76	natural_conditions	253	212.52
2018	102	natural_conditions	257	215.88
2016	39	natural_conditions	NA	NA
2016	65	natural_conditions	NA	NA
