# Supplementary material for: Temporal changes in the most effective pollinator of a bromeliad pollinated by bees and hummingbirds
Source: PeerJ. 2020 Mar 25;8:e8836. doi: 10.7717/peerj.8836 (PMC7102499; doi:10.7717/peerj.8836)
Supplement: Supplemental Information 9 [file peerj-08-8836-s009.r]

##R script
## Packages
library(lme4)
library(lsmeans)
library(dplyr)
library(car)
library(tidyr)
library(visreg)


# Nectar ------------------------------------------------------------------

##Nectar production during anthesis. We evaluated the production of nectar during anthesis by analyses of variance (one-way ANOVA), using the function aov
anthesis<-read.table("nectar.anthesis.txt", header = TRUE)
## Before conduted the Anova we test the normality using the function shapiro.test
shapiro.test(anthesis$mg)
## We used the function aov to run the Anova
b1<-aov(anthesis$mg~anthesis$period)
summary(b1)

##Nectar production along the anthesis analysed by linear model, as the reviewer suggested.
m1<-lm(anthesis$mg~anthesis$period)
car::Anova(m1, type = "II", test.statistic = "F")
summary(m1)
m1

##Effect of nectar removal
#We evaluated the effect of nectar removal by Anova.
## For this, we used the function aov
removal<-read.table("nectar.removal.txt", header = TRUE)
## Before conduted the Anova we test the normality using the function shapiro.test
shapiro.test(removal$mg)
## We used the function aov to run the Anova
a2<-aov(removal$mg ~ removal$treatment)
summary(a2)
# We assessed the differences between treatments (time of anthesis and number of removals R1, R2, and R3) by Tukey HSD post-hoc test, using the function TukeyHSD
TukeyHSD(a2, "removal$treatament")

##Effect of nectar removal analysed by linear model, as the reviewer suggested.
m2<-lm(removal$mg~removal$treatment)
car::Anova(m2, type = "II", test.statistic = "F")
summary(m2)
m2

# Reproductive success after natural pollination  ---------------------------
## We conducted a linear model to evaluate if the reproductive success after natural pollination varied between three reproductive events (2016, 2017, and 2018)
C1<-read.table("natural conditions.txt", header = TRUE)
C1$year<-as.factor(C1$year)
C1$individuals<-as.factor((C1$individuals))

### Prior to analyses, we cubic-root transformed values of the response variable to meet the normality assumptions. 
### We used the reproductive events (three levels: 2016, 2017, and 2018) as fixed effect. We established the model using the function lm.
model1<-lm(success^(1/3) ~year, data=C1)

## we tested the model assumptions by visual inspection of the residuals using the qqnorm function.
hist(resid(model1))
qqnorm(residuals(model1, type = "deviance"));qqline(residuals(model1, type = "deviance"))

#We calculated the significance of each term in the model using the function Anova (Type II) from the car package.  
Anova(model1, type = "II", test.statistic = "F")

## we calculated the differences between levels of categorical factors using the function lsmeans from lsmeans package.
lsmeans(model1, pairwise ~ year, data=C1)


# Efficacy among functional group of pollinators --------------------------
## To evaluate whether hummingbirds and large bees differ in their efficacy, we conducted a linear model.
d1<-read.table("efficacy.txt", header = TRUE)
d1$year<-as.factor(d1$year)
d1$individuals<-as.factor(d1$individuals)

# Prior to analyses, we cubic-root transformed values of the response variable to meet the normality assumptions.
## We used the functional group of pollinators (two levels: hummingbirds and large bees) and the year when the treatments were conducted (two levels: 2017 and 2018) as fixed effects.
### We established the model using the function lm
model2<-lm(success^(1/3) ~ group*year, data=d1)

## we tested the model assumptions by visual inspection of the residuals using the qqnorm 
model2@theta
qqnorm(residuals(model2, type = "deviance"));qqline(residuals(model2, type = "deviance"))
summary(model2)

## We calculated the significance of each term in the model using the function Anova (Type II) from the car package.
Anova(model2, type = "II", test.statistic = "F")

## We calculated the differences between levels of categorical factors using the lsmeans package.
lsmeans(model2, pairwise ~ group, data=d1)
lsmeans(model2, pairwise ~ year, data=d1)


# Frequency of visits -----------------------------------------------------
## we conducted a log-linear model for categorical data to evaluated to evaluate if the frequency of visits varies between the four reproductive events and the group of floral visitors
dado1<-read.table("frequency_of_visits.txt", header = TRUE)
dado1$year<-as.factor(dado1$year)
shapiro.test(dado1$freq)
bartlett.test(dado1$freq~dado1$year)
table(dado1$year, dado1$year)
## We used the relative frequency of visits as a response variable, and the reproductive events (four levels: 2015, 2016, 2017, and 2018) and the functional groups (three levels: hummingbirds, large bees, and small bees) as fixed effects. 
### We established the model using the glm function with the family set to poisson 
foo <- glm(freq ~ year * group, "poisson", data = dado1)
Anova(foo, type = 3)
summary(foo)
## We tested the model assumptions by visual inspection of the residuals.
qqnorm(resid(foo));qqline(resid(foo))
plot(dado1$freq ~ predict(foo, type = "response"))
predict(foo, type = "response")
dado1$freq
# We calculated the significance of each term in the model using the anova function (test = Chisq).
anova(foo, test = "Chisq")
plot(foo)
## We calculated the differences between levels of categorical factors using the emmeans function available in the emmeans package.
valores <- emmeans(foo, ~ year + group, type = "response")
contrast(valores, "pairwise", adjust = "none")
